# Supplementary material for: Pharmacogenetic Implications for Antidepressant Therapy in Major Depression: A Systematic Review Covering 2019–2024
Source: J Clin Med. 2025 Jul 18;14(14):5102. doi: 10.3390/jcm14145102 (PMC12295546; doi:10.3390/jcm14145102)
Supplement: Supplementary file 1 [file jcm-14-05102-s001.zip]

Archive with 1 entries (1 files):
- jcm-3736459-supplementary.pdf
